# Supplementary material for: Backbone-Determined Antiarrhythmic Structure–Activity Relationships for a Mirror Image, Oligomeric Depsipeptide Natural Product
Source: J Med Chem. 2024 Jul 3;67(14):12205–20. doi: 10.1021/acs.jmedchem.4c00923 (PMC11284792; doi:10.1021/acs.jmedchem.4c00923)
Supplement: Supplementary file 2 — jm4c00923_si_002.csv [file jm4c00923_si_002.csv]

Compound ID	Canonical SMILES	Formula	Normalized Calcium Leak
1	CCCCC[C@@H]1OC(=O)[C@@H](C)N(C)C(=O)[C@H](CCCCC)OC(=O)[C@@H](C)N(C)C(=O)[C@@H](OC(=O)[C@H](N(C(=O)[C@@H](OC(=O)[C@H](N(C1=O)C)C)CCCCC)C)C)CCCCC	C44H76N4O12	0.36 ± 0.38*
8	O=C([H])CCCCC	C6H12O
9	O[C@H](C[N+]([O-])=O)CCCCC	C7H15NO3
10	CCCCC[C@H](OCOC)C[N+]([O-])=O	C9H19NO4
11	OC([C@@H](OCOC)CCCCC)=O	C9H18O4
12	O=C(OCC1=CC=CC=C1)[C@@H](OCOC)CCCCC	C16H24O4
M13	O[C@@H](CCCCC)C(OCC1=CC=CC=C1)=O	C14H20O3
14	[H]N(C(OC(C)(C)C)=O)C(S(C1=CC=C(C)C=C1)(=O)=O)CCCCC	C18H29NO4S
15	[H]/C(CCCCC)=N\C(OC(C)(C)C)=O	C11H21NO2
16	BrC([N+]([O-])=O)[C@@H](N(C(OC(C)(C)C)=O)[H])CCCCC	C12H23BrN2O4
17	[H]N(C(OC(C)(C)C)=O)[C@H](C[N+]([O-])=O)CCCCC	C12H24N2O4
18	OC([C@H](CCCCC)N([H])C(OC(C)(C)C)=O)=O	C12H23NO4
19	O=C(OCC1=CC=CC=C1)[C@@H](N([H])C(OC(C)(C)C)=O)CCCCC	C19H29NO4
M20	O=C(OCC1=CC=CC=C1)[C@H](CCCCC)N([H])[H]	C14H21NO2
21	O=C(OCC1=CC=CC=C1)[C@H](CCCCC)N(C)C(OC(C)(C)C)=O	C20H31NO4
M22	O=C(OCC1=CC=CC=C1)[C@H](CCCCC)N(C)[H]	C15H23NO4
23	O=C(OCC1=CC=CC=C1)[C@H](CCCCC)OC([C@@H](C)N([H])C(OC(C)(C)C)=O)=O	C22H33NO6
D24	OC([C@H](CCCCC)OC([C@@H](C)N([H])C(OC(C)(C)C)=O)=O)=O	C15H27NO6
D25	O=C(OCC1=CC=CC=C1)[C@H](CCCCC)OC([C@@H](C)N([H])[H])=O	C17H25NO4
26	O=C(OCC1=CC=CC=C1)[C@H](CCCCC)OC([C@@H](C)N(C)C(OC(C)(C)C)=O)=O	C23H35NO6
D27	OC([C@H](CCCCC)OC([C@@H](C)N(C)C(OC(C)(C)C)=O)=O)=O	C16H29NO6
D28	O=C(OCC1=CC=CC=C1)[C@H](CCCCC)OC([C@@H](C)N(C)[H])=O	C18H27NO4
29	O=C(OCC1=CC=CC=C1)[C@H](CCCCC)N(C)C([C@@H](C)N([H])C(OC(C)(C)C)=O)=O	C23H36N2O5
D30	OC([C@H](CCCCC)N(C)C([C@@H](C)N([H])C(OC(C)(C)C)=O)=O)=O	C16H30N2O5
D31	O=C(OCC1=CC=CC=C1)[C@H](CCCCC)N(C)C([C@@H](C)N([H])[H])=O	C18H28N2O3
32	O=C(OCC1=CC=CC=C1)[C@H](CCCCC)N([H])C([C@@H](C)N(C)C(OC(C)(C)C)=O)=O	C23H36N2O5
D33	OC([C@H](CCCCC)N([H])C([C@@H](C)N(C)C(OC(C)(C)C)=O)=O)=O	C16H30N2O5
D34	O=C(OCC1=CC=CC=C1)[C@H](CCCCC)N([H])C([C@@H](C)N(C)[H])=O	C18H28N2O3
35	O=C(OCC1=CC=CC=C1)[C@H](CCCCC)N(C)C([C@@H](C)N(C)C(OC(C)(C)C)=O)=O	C24H38N2O5
D36	OC([C@H](CCCCC)N(C)C([C@@H](C)N(C)C(OC(C)(C)C)=O)=O)=O	C17H32N2O5
D37	O=C(OCC1=CC=CC=C1)[C@H](CCCCC)N(C)C([C@@H](C)N(C)[H])=O	C19H30N2O3
T38	O=C(N([H])[C@H](C)C(O[C@@H](CCCCC)C(OCC1=CC=CC=C1)=O)=O)[C@H](CCCCC)OC([C@@H](C)N([H])C(OC(C)(C)C)=O)=O	C32H50N2O9
T39	O=C(N(C)[C@H](C)C(O[C@@H](CCCCC)C(OCC1=CC=CC=C1)=O)=O)[C@H](CCCCC)OC([C@@H](C)N(C)C(OC(C)(C)C)=O)=O	C34H54N2O9
T40	O=C(N(C)[C@H](C)C(O[C@@H](CCCCC)C(OCC1=CC=CC=C1)=O)=O)[C@H](CCCCC)N([H])C([C@@H](C)N(C)C(OC(C)(C)C)=O)=O	C34H55N3O8
T41	O=C(N(C)[C@H](C)C(N(C)[C@@H](CCCCC)C(OCC1=CC=CC=C1)=O)=O)[C@H](CCCCC)OC([C@@H](C)N(C)C(OC(C)(C)C)=O)=O	C35H57N3O8
T42	O=C(N(C)[C@H](C)C(N(C)[C@@H](CCCCC)C(OCC1=CC=CC=C1)=O)=O)[C@H](CCCCC)N(C)C([C@@H](C)N(C)C(OC(C)(C)C)=O)=O	C36H60N4O7
T43	O=C(N([H])[C@H](C)C(N(C)[C@@H](CCCCC)C(OCC1=CC=CC=C1)=O)=O)[C@H](CCCCC)N(C)C([C@@H](C)N(C)C(OC(C)(C)C)=O)=O	C35H58N4O7
T44	O=C(N([H])[C@H](C)C(N(C)[C@@H](CCCCC)C(OCC1=CC=CC=C1)=O)=O)[C@H](CCCCC)N(C)C([C@@H](C)N([H])C(OC(C)(C)C)=O)=O	C34H56N4O7
T45	O=C(N(C)[C@H](C)C(N(C)[C@@H](CCCCC)C(OCC1=CC=CC=C1)=O)=O)[C@H](CCCCC)N(C)C([C@@H](C)N([H])C(OC(C)(C)C)=O)=O	C35H58N4O7
T46	O=C(N(C)[C@H](C)C(N([H])[C@@H](CCCCC)C(OCC1=CC=CC=C1)=O)=O)[C@H](CCCCC)N([H])C([C@@H](C)N(C)C(OC(C)(C)C)=O)=O	C34H56N4O7
T47	O=C(N(C)[C@H](C)C(N([H])[C@@H](CCCCC)C(OCC1=CC=CC=C1)=O)=O)[C@H](CCCCC)N(C)C([C@@H](C)N(C)C(OC(C)(C)C)=O)=O	C35H58N4O7
H48	O=C(N(C)[C@H](C)C(O[C@@H](CCCCC)C(N(C)[C@H](C)C(O[C@H](C(OCC1=CC=CC=C1)=O)CCCCC)=O)=O)=O)[C@H](CCCCC)OC([C@@H](C)N(C(OC(C)(C)C)=O)C)=O	C45H73N3O12
O49	O=C(N(C)[C@H](C)C(O[C@@H](CCCCC)C(N(C)[C@H](C)C(O[C@H](C(OCC1=CC=CC=C1)=O)CCCCC)=O)=O)=O)[C@H](CCCCC)OC([C@@H](C)N(C([C@H](CCCCC)OC([C@H](N(C(OC(C)(C)C)=O)[H])C)=O)=O)C)=O	C55H90N4O15
O50	O=C([C@@H](C)N(C([C@H](CCCCC)OC([C@H](N(C(OC(C)(C)C)=O)C)C)=O)=O)C)O[C@@H](CCCCC)C(N([H])[C@H](C)C(O[C@@H](CCCCC)C(N([H])[C@H](C)C(O[C@H](C(OCC1=CC=CC=C1)=O)CCCCC)=O)=O)=O)=O	C54H88N4O15
H51	[H]N(C(OC(C)(C)C)=O)[C@H](C)CO[C@@H](CCCCC)C(N([H])[C@H](C)C(O[C@@H](CCCCC)C(N([H])[C@H](C)C(O[C@H](C(OCC1=CC=CC=C1)=O)CCCCC)=O)=O)=O)=O	C42H69N3O11
O52	O=C([C@@H](C)N(C([C@H](CCCCC)OC([C@H](N(C(OC(C)(C)C)=O)C)C)=O)=O)[H])O[C@@H](CCCCC)C(N([H])[C@H](C)C(O[C@@H](CCCCC)C(N([H])[C@H](C)C(O[C@H](C(OCC1=CC=CC=C1)=O)CCCCC)=O)=O)=O)=O	C53H86N4O15
O53	O=C([C@@H](C)N(C([C@H](CCCCC)OC([C@H](N(C(OC(C)(C)C)=O)[H])C)=O)=O)[H])O[C@@H](CCCCC)C(N([H])[C@H](C)C(O[C@@H](CCCCC)C(N([H])[C@H](C)C(O[C@H](C(OCC1=CC=CC=C1)=O)CCCCC)=O)=O)=O)=O	C52H84N4O15
O54	O=C(N(C)[C@H](C)C(O[C@@H](CCCCC)C(N(C)[C@H](C)C(O[C@@H](CCCCC)C(N(C)[C@H](C)C(N[C@H](C(OCC1=CC=CC=C1)=O)CCCCC)=O)=O)=O)=O)=O)[C@H](CCCCC)OC([C@@H](C)N(C(OC(C)(C)C)=O)C)=O	C56H93N5O14
O55	O=C(N(C)[C@H](C)C(O[C@@H](CCCCC)C(N(C)[C@H](C)C(O[C@@H](CCCCC)C(OCC1=CC=CC=C1)=O)=O)=O)=O)[C@H](CCCCC)NC([C@@H](C)N(C([C@H](CCCCC)NC([C@H](N(C(OC(C)(C)C)=O)C)C)=O)=O)C)=O	C56H94N6O13
O56	O=C(N(C)[C@H](C)C(N[C@@H](CCCCC)C(N(C)[C@H](C)C(O[C@@H](CCCCC)C(OCC1=CC=CC=C1)=O)=O)=O)=O)[C@H](CCCCC)OC([C@@H](C)N(C([C@H](CCCCC)NC([C@H](N(C(OC(C)(C)C)=O)C)C)=O)=O)C)=O	C56H94N6O13
H57	O=C(N(C)[C@H](C)C(N[C@@H](CCCCC)C(N(C)[C@H](C)C(N[C@H](C(OCC1=CC=CC=C1)=O)CCCCC)=O)=O)=O)[C@H](CCCCC)NC([C@@H](C)N(C(OC(C)(C)C)=O)C)=O	C45H76N6O9
O58	O=C(N(C)[C@H](C)C(N[C@@H](CCCCC)C(N(C)[C@H](C)C(N[C@H](C(OCC1=CC=CC=C1)=O)CCCCC)=O)=O)=O)[C@H](CCCCC)NC([C@@H](C)N(C([C@H](CCCCC)OC([C@H](N(C(OC(C)(C)C)=O)C)C)=O)=O)C)=O	C56H95N7O12
O59	O=C(N(C)[C@H](C)C(N[C@H](C(OCC1=CC=CC=C1)=O)CCCCC)=O)[C@H](CCCCC)NC([C@H](N(C([C@H](CCCCC)NC[C@@H](C)N(C([C@H](CCCCC)NC([C@H](N(C(OC(C)(C)C)=O)C)C)=O)=O)C)=O)C)C)=O	C56H98N8O10
O60	O=C(N(C)[C@H](C)C(O[C@@H](CCCCC)C(N(C)[C@H](C)C(O[C@H](C(OCC1=CC=CC=C1)=O)CCCCC)=O)=O)=O)[C@H](CCCCC)OC([C@@H](C)N(C([C@H](CCCCC)N(C([C@H](N(C(OC(C)(C)C)=O)C)C)=O)C)=O)C)=O	C57H95N5O14
O61	O=C(N(C)[C@H](C)C(N([C@@H](CCCCC)C(N(C)[C@H](C)C(N([C@H](C(OCC1=CC=CC=C1)=O)CCCCC)C)=O)=O)C)=O)[C@H](CCCCC)OC([C@@H](C)N(C([C@H](CCCCC)OC([C@H](N(C(OC(C)(C)C)=O)C)C)=O)=O)C)=O	C58H98N6O13
O62	O=C(N(C)[C@H](C)C(O[C@@H](CCCCC)C(N(C)[C@H](C)C(N([C@H](C(OCC1=CC=CC=C1)=O)CCCCC)C)=O)=O)=O)[C@H](CCCCC)N(C([C@@H](C)N(C([C@H](CCCCC)OC([C@H](N(C(OC(C)(C)C)=O)C)C)=O)=O)C)=O)C	C58H98N6O13
H63	O=C(N(C)[C@H](C)C(N([C@@H](CCCCC)C(O)=O)C)=O)[C@H](CCCCC)N(C([C@@H](C)N(C([C@H](CCCCC)N(C([C@H](N(C(OC(C)(C)C)=O)C)C)=O)C)=O)C)=O)C	C41H76N6O9
O64	O=C(N(C)[C@H](C)C(N([C@@H](CCCCC)C(N(C)[C@H](C)C(O[C@H](C(OCC1=CC=CC=C1)=O)CCCCC)=O)=O)C)=O)[C@H](CCCCC)N(C([C@@H](C)N(C([C@H](CCCCC)N(C([C@H](N(C(OC(C)(C)C)=O)C)C)=O)C)=O)C)=O)C	C59H101N7O12
O65	O=C(N(C)[C@H](C)C(N([C@@H](CCCCC)C(N(C)[C@H](C)C(N([C@H](C(OCC1=CC=CC=C1)=O)CCCCC)C)=O)=O)C)=O)[C@H](CCCCC)N(C([C@@H](C)N(C([C@H](CCCCC)N(C([C@H](N(C(OC(C)(C)C)=O)C)C)=O)C)=O)C)=O)C	C60H104N8O11
O66	O=C(N(C)[C@H](C)C(N([C@@H](CCCCC)C(N(C)[C@H](C)C(N([C@H](C(OCC1=CC=CC=C1)=O)CCCCC)C)=O)=O)C)=O)[C@H](CCCCC)N(C([C@@H](C)N(C([C@H](CCCCC)N(C([C@H](N(C(OC(C)(C)C)=O)[H])C)=O)C)=O)C)=O)C	C59H102N8O11
O67	O=C(N([H])[C@H](C)C(N([C@@H](CCCCC)C(N([H])[C@H](C)C(N([C@H](C(OCC1=CC=CC=C1)=O)CCCCC)C)=O)=O)C)=O)[C@H](CCCCC)N(C([C@@H](C)N(C([C@H](CCCCC)N(C([C@H](N(C(OC(C)(C)C)=O)C)C)=O)C)=O)C)=O)C	C58H100N8O11
O68	O=C(N(C)[C@H](C)C(N([C@@H](CCCCC)C(N([H])[C@H](C)C(N([C@H](C(OCC1=CC=CC=C1)=O)CCCCC)C)=O)=O)C)=O)[C@H](CCCCC)N(C([C@@H](C)N(C([C@H](CCCCC)N(C([C@H](N(C(OC(C)(C)C)=O)C)C)=O)C)=O)[H])=O)C	C58H100N8O11
O69	O=C(N([H])[C@H](C)C(N([C@@H](CCCCC)C(N([H])[C@H](C)C(N([C@H](C(OCC1=CC=CC=C1)=O)CCCCC)C)=O)=O)C)=O)[C@H](CCCCC)N(C([C@@H](C)N(C([C@H](CCCCC)N(C([C@H](N(C(OC(C)(C)C)=O)C)C)=O)C)=O)[H])=O)C	C57H98N8O11
O70	O=C(N([H])[C@H](C)C(N([C@@H](CCCCC)C(N([H])[C@H](C)C(N([C@H](C(OCC1=CC=CC=C1)=O)CCCCC)C)=O)=O)C)=O)[C@H](CCCCC)N(C([C@@H](C)N(C([C@H](CCCCC)N(C([C@H](N(C(OC(C)(C)C)=O)[H])C)=O)C)=O)[H])=O)C	C56H96N8O11
O71	O=C(N(C)[C@H](C)C(N([C@@H](CCCCC)C(N(C)[C@H](C)C(N[C@H](C(OCC1=CC=CC=C1)=O)CCCCC)=O)=O)C)=O)[C@H](CCCCC)N(C([C@@H](C)N(C([C@H](CCCCC)N(C([C@H](N(C(OC(C)(C)C)=O)C)C)=O)C)=O)C)=O)C	C59H102N8O11
O72	O=C(N(C)[C@H](C)C(N[C@@H](CCCCC)C(N(C)[C@H](C)C(N[C@H](C(OCC1=CC=CC=C1)=O)CCCCC)=O)=O)=O)[C@H](CCCCC)N(C([C@@H](C)N(C([C@H](CCCCC)N(C([C@H](N(C(OC(C)(C)C)=O)C)C)=O)C)=O)C)=O)C	C58H100N8O11
O73	O=C(N(C)[C@H](C)C(N([C@@H](CCCCC)C(N(C)[C@H](C)C(N[C@H](C(OCC1=CC=CC=C1)=O)CCCCC)=O)=O)C)=O)[C@H](CCCCC)NC([C@@H](C)N(C([C@H](CCCCC)N(C([C@H](N(C(OC(C)(C)C)=O)C)C)=O)C)=O)C)=O	C58H100N8O11
O74	O=C(N(C)[C@H](C)C(N[C@@H](CCCCC)C(N(C)[C@H](C)C(N[C@H](C(OCC1=CC=CC=C1)=O)CCCCC)=O)=O)=O)[C@H](CCCCC)NC([C@@H](C)N(C([C@H](CCCCC)N(C([C@H](N(C(OC(C)(C)C)=O)C)C)=O)C)=O)C)=O	C57H98N8O11
1.1	CCCCC[C@@H]1OC(=O)[C@@H](C)N(C)C(=O)[C@H](CCCCC)OC(=O)[C@@H](C)N(C)C(=O)[C@@H](OC(=O)[C@H](N(C(=O)[C@@H](OC(=O)[C@H](NC1=O)C)CCCCC)C)C)CCCCC	C43H74N4O12	1.02 ± 0.71
1.2	CCCCC[C@@H]1OC(=O)[C@@H](C)NC(=O)[C@H](CCCCC)OC(=O)[C@@H](C)N(C)C(=O)[C@@H](OC(=O)[C@H](N(C(=O)[C@@H](OC(=O)[C@H](NC1=O)C)CCCCC)C)C)CCCCC	C42H72N4O12	0.91 ± 0.63
1.3	CCCCC[C@@H]1OC(=O)[C@@H](C)N(C)C(=O)[C@H](CCCCC)OC(=O)[C@@H](C)NC(=O)[C@@H](OC(=O)[C@H](N(C(=O)[C@@H](OC(=O)[C@H](NC1=O)C)CCCCC)C)C)CCCCC	C42H72N4O12	0.90 ± 0.60
1.4	CCCCC[C@@H]1OC(=O)[C@@H](C)NC(=O)[C@H](CCCCC)OC(=O)[C@@H](C)N(C)C(=O)[C@@H](OC(=O)[C@H](NC(=O)[C@@H](OC(=O)[C@H](NC1=O)C)CCCCC)C)CCCCC	C41H70N4O12	0.77 ± 0.53
1.5	CCCCC[C@@H]1OC(=O)[C@@H](C)NC(=O)[C@H](CCCCC)OC(=O)[C@@H](C)NC(=O)[C@@H](OC(=O)[C@H](NC(=O)[C@@H](OC(=O)[C@H](NC1=O)C)CCCCC)C)CCCCC	C40H68N4O12	0.91 ± 0.46
2.1	CCCCC[C@@H]1OC(=O)[C@@H](C)N(C)C(=O)[C@H](CCCCC)OC(=O)[C@@H](C)N(C)C(=O)[C@@H](OC(=O)[C@H](N(C(=O)[C@@H](NC(=O)[C@H](N(C1=O)C)C)CCCCC)C)C)CCCCC	C44H77N5O11	0.60 ± 0.65
2.2	CCCCC[C@@H]1NC(=O)[C@@H](C)N(C)C(=O)[C@H](CCCCC)OC(=O)[C@@H](C)N(C)C(=O)[C@@H](OC(=O)[C@H](N(C(=O)[C@@H](NC(=O)[C@H](N(C1=O)C)C)CCCCC)C)C)CCCCC	C44H78N6O10	0.79 ± 0.44
2.3	CCCCC[C@@H]1NC(=O)[C@@H](C)N(C)C(=O)[C@H](CCCCC)OC(=O)[C@@H](C)N(C)C(=O)[C@@H](NC(=O)[C@H](N(C(=O)[C@@H](OC(=O)[C@H](N(C1=O)C)C)CCCCC)C)C)CCCCC	C44H78N6O10	1.03 ± 0.53
2.4	CCCCC[C@@H]1NC(=O)[C@@H](C)N(C)C(=O)[C@H](CCCCC)NC(=O)[C@@H](C)N(C)C(=O)[C@@H](OC(=O)[C@H](N(C(=O)[C@@H](NC(=O)[C@H](N(C1=O)C)C)CCCCC)C)C)CCCCC	C44H79N7O9	0.97 ± 0.56
2.5	CCCCC[C@@H]1NC(=O)[C@@H](C)N(C)C(=O)[C@H](CCCCC)NC(=O)[C@@H](C)N(C)C(=O)[C@@H](NC(=O)[C@H](N(C(=O)[C@@H](NC(=O)[C@H](N(C1=O)C)C)CCCCC)C)C)CCCCC	C44H80N8O8	1.09 ± 0.46
3.1	CCCCC[C@@H]1OC(=O)[C@@H](C)N(C)C(=O)[C@H](CCCCC)OC(=O)[C@@H](C)N(C)C(=O)[C@@H](N(C(=O)[C@H](N(C(=O)[C@@H](OC(=O)[C@H](N(C1=O)C)C)CCCCC)C)C)C)CCCCC	C45H79N5O11	0.75 ± 0.63
3.2	CCCCC[C@@H]1OC(=O)[C@@H](C)N(C)C(=O)[C@H](CCCCC)N(C)C(=O)[C@@H](C)N(C)C(=O)[C@@H](N(C(=O)[C@H](N(C(=O)[C@@H](OC(=O)[C@H](N(C1=O)C)C)CCCCC)C)C)C)CCCCC	C46H82N6O10	0.99 ± 0.53
3.3	CCCCC[C@@H]1OC(=O)[C@@H](C)N(C)C(=O)[C@H](CCCCC)N(C)C(=O)[C@@H](C)N(C)C(=O)[C@@H](OC(=O)[C@H](N(C(=O)[C@@H](N(C(=O)[C@H](N(C1=O)C)C)C)CCCCC)C)C)CCCCC	C46H82N6O10	0.93 ± 0.45
3.4	CCCCC[C@@H]1OC(=O)[C@@H](C)N(C)C(=O)[C@H](CCCCC)N(C)C(=O)[C@@H](C)N(C)C(=O)[C@@H](N(C(=O)[C@H](N(C(=O)[C@@H](N(C(=O)[C@H](N(C1=O)C)C)C)CCCCC)C)C)C)CCCCC	C47H85N7O9	1.20 ± 0.63
3.5	CCCCC[C@H]1C(=O)N(C)[C@H](C)C(=O)N(C)[C@@H](CCCCC)C(=O)N(C)[C@H](C)C(=O)N(C)[C@H](C(=O)N([C@@H](C(=O)N([C@H](C(=O)N([C@@H](C(=O)N1C)C)C)CCCCC)C)C)C)CCCCC	C48H88N8O8	1.04 ± 0.71
4.2	CCCCC[C@H]1C(=O)N[C@H](C)C(=O)N(C)[C@@H](CCCCC)C(=O)N(C)[C@H](C)C(=O)N(C)[C@H](C(=O)N([C@@H](C(=O)N([C@H](C(=O)N([C@@H](C(=O)N1C)C)C)CCCCC)C)C)C)CCCCC	C47H86N8O8	1.35 ± 1.14
4.3	CCCCC[C@H]1C(=O)N[C@H](C)C(=O)N(C)[C@@H](CCCCC)C(=O)N(C)[C@H](C)C(=O)N(C)[C@H](C(=O)N([C@@H](C(=O)N([C@H](C(=O)N[C@@H](C(=O)N1C)C)CCCCC)C)C)C)CCCCC	C46H84N8O8	1.79 ± 1.49
4.4	CCCCC[C@H]1C(=O)N[C@H](C)C(=O)N(C)[C@@H](CCCCC)C(=O)N(C)[C@H](C)C(=O)N(C)[C@H](C(=O)N[C@@H](C(=O)N([C@H](C(=O)N([C@@H](C(=O)N1C)C)C)CCCCC)C)C)CCCCC	C46H84N8O8	1.38 ± 1.21
4.5	CCCCC[C@H]1C(=O)N[C@H](C)C(=O)N(C)[C@@H](CCCCC)C(=O)N[C@H](C)C(=O)N(C)[C@H](C(=O)N([C@@H](C(=O)N([C@H](C(=O)N[C@@H](C(=O)N1C)C)CCCCC)C)C)C)CCCCC	C45H82N8O8	1.43 ± 0.66
4.6	CCCCC[C@H]1C(=O)N[C@H](C)C(=O)N(C)[C@@H](CCCCC)C(=O)N[C@H](C)C(=O)N(C)[C@H](C(=O)N[C@@H](C(=O)N([C@H](C(=O)N[C@@H](C(=O)N1C)C)CCCCC)C)C)CCCCC	C44H80N8O8	1.15 ± 0.71
5.2	CCCCC[C@@H]1NC(=O)[C@@H](C)N(C)C(=O)[C@H](CCCCC)N(C)C(=O)[C@@H](C)N(C)C(=O)[C@@H](N(C(=O)[C@H](N(C(=O)[C@@H](N(C(=O)[C@H](N(C1=O)C)C)C)CCCCC)C)C)C)CCCCC	C47H86N8O8	1.08 ± 0.66
5.3	CCCCC[C@@H]1NC(=O)[C@@H](C)N(C)C(=O)[C@H](CCCCC)N(C)C(=O)[C@@H](C)N(C)C(=O)[C@@H](N(C(=O)[C@H](N(C(=O)[C@@H](NC(=O)[C@H](N(C1=O)C)C)CCCCC)C)C)C)CCCCC	C46H84N8O8	1.23 ± 0.57
5.4	CCCCC[C@@H]1NC(=O)[C@@H](C)N(C)C(=O)[C@H](CCCCC)N(C)C(=O)[C@@H](C)N(C)C(=O)[C@@H](NC(=O)[C@H](N(C(=O)[C@@H](N(C(=O)[C@H](N(C1=O)C)C)C)CCCCC)C)C)CCCCC	C46H84N8O8	1.14 ± 0.69
5.5	CCCCC[C@@H]1NC(=O)[C@@H](C)N(C)C(=O)[C@H](CCCCC)NC(=O)[C@@H](C)N(C)C(=O)[C@@H](N(C(=O)[C@H](N(C(=O)[C@@H](NC(=O)[C@H](N(C1=O)C)C)CCCCC)C)C)C)CCCCC	C45H82N8O8	1.14 ± 0.65
